# Supplementary material for: Elevated WTAP promotes hyperinflammation by increasing m6A modification in inflammatory disease models
Source: J Clin Invest. 2024 May 16;134(14):e177932. doi: 10.1172/JCI177932 (PMC11245160; doi:10.1172/JCI177932)
Supplement: Supporting data values [file jci-134-177932-s032.xlsx]

## Sheet: Fig 1
		WTAP					METTL3					METTL14
Fig 1B		Repetition-1	Repetition-2	Repetition-3	means	standard deviations	Repetition-1	Repetition-2	Repetition-3	means	standard deviations	Repetition-1	Repetition-2	Repetition-3	means	standard deviations
	0h	1	1	1			1	1	1			1	1	1
	2h	19.3599	15.7797	13.1319	16.0905	2.55207	1.04608	1.09051	1.11729	1.08463	0.0293641	0.885768	0.904379	0.946058	0.912068	0.0252067
	4h	24.847	18.5713	17.9387	20.4523	3.11823	1.43893	1.52098	1.26576	1.40856	0.106385	0.907519	0.840896	0.78187	0.843428	0.0513272
	8h	24.0006	23.2636	21.1121	22.7921	1.22544	1.81504	1.62451	1.6644	1.70131	0.082048	1.10573	1.05336	1.04972	1.0696	0.0255896
	12h	20.5348	15.7251	15.2951	17.185	2.37515	2.91804	2.48802	2.83825	2.7481	0.186768	1.43893	1.50525	1.79005	1.57808	0.152313
	24h	10.9283	10.2674	10.7034	10.633	0.274365	3.45815	3.41054	3.29436	3.38768	0.0687903	3.22657	3.5186	3.44618	3.39712	0.124167
Fig 1C		Repetition-1	Repetition-2	Repetition-3	Repetition-4	means	standard deviations	Repetition-1	Repetition-2	Repetition-3	Repetition-4	means	standard deviations	Repetition-1	Repetition-2	Repetition-3	Repetition-4	means	standard deviations
	0h	1	1	1	1			1	1	1	1			1	1	1	1
	2h	3.54307	3.94493	4.25748	4.06992	3.95385	0.261956	1.03168	1.02811	1.16878	1.08674	1.07883	0.0568944	0.949342	1	1.04247	0.976032	0.99196	0.0342253
	4h	5.67649	5.93809	5.81589	5.67649	5.77674	0.109164	1.26576	1.21419	1.28343	1.22264	1.2465	0.0289278	1.01045	1.01748	0.91067	0.907519	0.96153	0.0525062
	8h	4.69134	5.31474	5.31474	5.1337	5.11363	0.254767	1.32869	1.39474	1.52626	1.43396	1.42091	0.0715166	1.43396	1.38992	1.21419	1.16473	1.3007	0.113673
	12h	3.24901	3.47016	3.27161	3.45815	3.36223	0.102322	1.13682	1.10957	1.36604	1.64718	1.3149	0.21616	0.858565	0.895025	1.00347	1.05336	0.952606	0.0788958
Fig 1D		Repetition-1	Repetition-2	Repetition-3	means	standard deviations	Repetition-1	Repetition-2	Repetition-3	means	standard deviations	Repetition-1	Repetition-2	Repetition-3	means	standard deviations
	0h	1	1	1			1	1	1			1	1	1
	2h	1.95206	2.02792	2.00694	1.99564	0.0319821	0.787308	0.737135	0.76313	0.762524	0.0204875	0.976032	0.817902	0.68302	0.825651	0.119747
	4h	2.12138	2.25793	2.55797	2.31242	0.182357	0.891929	0.837987	0.82932	0.853079	0.0276983	0.697372	0.784584	1.00347	0.828476	0.128761
	8h	1.84038	1.81504	2.42839	2.02793	0.283354	0.982821	0.972655	1.05336	1.00295	0.0358898	0.952638	0.72951	0.926588	0.869579	0.0996128
	12h	1.34257	1.3566	1.97246	1.55721	0.293683	1.17284	1.1487	1.8025	1.37468	0.302677	0.936272	0.790041	1.09051	0.93894	0.12268
Fig 1H		HKLM					HKST					Pam3CSK4					CL097
		Repetition-1	Repetition-2	Repetition-3	means	standard deviations	Repetition-1	Repetition-2	Repetition-3	means	standard deviations	Repetition-1	Repetition-2	Repetition-3	means	standard deviations	Repetition-1	Repetition-2	Repetition-3	means	standard deviations
	0h	1	1	1			1	1	1			1	1	1			1	1	1
	2h	2.56685	2.65737	3.14923	2.79115	0.255883	3.91768	3.83706	4.81508	4.18994	0.443265	5.78474	3.41054	4.31691	4.50407	0.978257	1.36131	1.29684	2.18859	1.61558	0.406031
	4h	12.5625	10.5927	8.05564	10.4036	1.84476	5.9794	6.36429	7.18506	6.50958	0.502817	9.88062	6.9163	8.6638	8.48691	1.21663	2.82843	2.08493	3.97237	2.96191	0.776303
	8h	7.21914	7.33603	8.78474	7.77997	0.712082	10.8528	13.0412	13.0864	12.3268	1.04242	6.73705	5.46416	5.79577	5.99899	0.539156	6.96441	5.85634	6.7039	6.50821	0.473053
	12h	4.80654	7.78124	4.21344	5.60041	1.56097	6.23332	6.82108	8.11168	7.05536	0.784527	3.02099	2.40327	2.59368	2.67265	0.258289	4.37472	4.28709	6.49802	5.05328	1.02221
	24h	3.04196	3.5186	5.48313	4.01456	1.05651	2.64818	4.30198	5.15153	4.03389	1.03942	1.13137	1.53156	2.73208	1.79834	0.68017	2.43682	1.79005	1.54221	1.92303	0.377133
Fig 1L		HKLM						HKST						Pam3CSK4						CL097
		Repetition-1	Repetition-2	Repetition-3	Repetition-4	means	standard deviations	Repetition-1	Repetition-2	Repetition-3	Repetition-4	means	standard deviations	Repetition-1	Repetition-2	Repetition-3	Repetition-4	means	standard deviations	Repetition-1	Repetition-2	Repetition-3	Repetition-4	means	standard deviations
	0h	1	1	1	1			1	1	1	1			1	1	1	1			1	1	1	1
	2h	1.77154	3.07375	1.52098	2.55797	2.23106	0.618946	2.78949	2.51403	2.37019	2.23457	2.47707	0.205669	2.47084	2.30537	2.14355	1.95884	2.21965	0.189905	2.77984	2.55797	2.34567	2.10672	2.44755	0.249575
	4h	3.22657	2.38667	2.61172	1.87254	2.52438	0.48594	2.95878	2.13613	2.48802	1.82134	2.35107	0.422751	2.41162	2.57576	2.26577	2.45377	2.42673	0.110769	3.49429	2.12138	2.91804	1.7411	2.5687	0.682602
	8h	2.07772	1.6358	1.67597	1.30586	1.67384	0.273851	3.10588	2.41999	2.68514	1.99308	2.55102	0.40445	1.68763	2.28153	1.48452	2.02792	1.8704	0.306652	4.05584	2.41999	3.34035	1.91189	2.93202	0.82652
	12h	0.678302	2.65737	0.570382	2.15099	1.51426	0.908551	1.76541	2.11404	1.45902	1.69349	1.75799	0.234716	1.38511	2.48802	1.24401	2.18101	1.82454	0.523783	2.34567	1.72309	2.03496	1.42899	1.88318	0.342362

## Sheet: Fig 2
Fig 2C		PGL-2250				PGL-900				PGL-P65
		-	50ng	200ng	400ng	-	50ng	200ng	400ng	-	50ng	200ng	400ng
	Repetition-1	1	4.08042	15.4664	29.365	1	3.35329	6.24704	10.2905	1	15.768	99.8791	307.562
	Repetition-2	1	4.15592	15.3988	27.9271	1	2.60911	2.7621	8.69545	1	13.5779	107.697	264.25
	Repetition-3	1	2.29412	4.52941	8.11765	1	1.32287	4.5228	2.86887	1	6.87875	34.6448	152.17
	means		3.51015	11.7982	21.8032		2.42842	4.51065	7.28493		12.0749	80.7402	241.327
	standard deviations		0.860418	5.13989	9.69495		0.838705	1.42275	3.18979		3.78143	32.7502	65.4766
Fig 2D		PGL-p65-WT				PGL-p65-Del				PGL-p65-Mut
		-	50ng	200ng	400ng	-	50ng	200ng	400ng	-	50ng	200ng	400ng
	Repetition-1	1	9.16752	64.5333	199.609	1	7.44961	40.1137	162.023	1	6.51289	6.26934	9.98854
	Repetition-2	1	8.80467	65.8431	198.659	1	7.36829	39.0951	160.102	1	6.49575	6.62606	9.91218
	Repetition-3	1	15.4938	55.7346	249.722	1	11.0211	49.1079	196.182	1	2.66474	3.36994	10.4451
	means		11.1553	62.037	215.996		8.61299	42.7722	172.769		5.22446	5.42178	10.1153
	standard deviations		3.07135	4.48845	23.8508		1.70308	4.49924	16.5737		1.81001	1.45816	0.235292
Fig 2E		DMSO					PG490
		Repetition-1	Repetition-2	Repetition-3	means	standard deviations	Repetition-1	Repetition-2	Repetition-3	means	standard deviations
	0h	1	1	1			1	1	1
	2h	3.26029	3.07375	2.89788	3.07731	0.147973	1.08298	1.42899	1.72907	1.41368	0.263991
	4h	6.6807	7.43844	6.72717	6.94877	0.346767	0.76313	1.02811	1.06807	0.953103	0.135318
	8h	7.21	6.47554	5.95871	6.54808	0.513408	0.410371	0.604997	0.503478	0.506282	0.0794805
	12h	6.16884	6.89237	5.81589	6.29237	0.448067	0.30566	0.390935	0.382889	0.359828	0.0384432
Fig 2G		DMSO					PG490
		Repetition-1	Repetition-2	Repetition-3	means	standard deviations	Repetition-1	Repetition-2	Repetition-3	means	standard deviations
	0h	1	1	1			1	1	0.714497
	2h	2.95878	2.96905	2.31338	2.74707	0.306694	0.49141	0.486327	0.262429	0.413389	0.106765
	4h	4.19887	4.18434	2.45377	3.61233	0.819244	0.245705	0.287175	0.142102	0.224994	0.0610096
	8h	4.45369	4.31691	3.36359	4.04473	0.484866	0.137262	0.148651	0.063153	0.116355	0.037906
	12h	3.28297	3.42238	3.04196	3.2491	0.157142	0.111105	0.134904	0.058517	0.101509	0.0319146
Fig 2I		THP-1-WT					THP-1-p65-KO-1					THP-1-p65-KO-2
		Repetition-1	Repetition-2	Repetition-3	means	standard deviations	Repetition-1	Repetition-2	Repetition-3	means	standard deviations	Repetition-1	Repetition-2	Repetition-3	means	standard deviations
	0h	1	1	1			1.07923	1.1607	1.07177	1.1039	0.0402805	1.3566	1.21419	1.03527	1.20202	0.131468
	4h	5.1337	6.49802	6.04189	5.8912	0.567079	1.75321	1.75321	1.67018	1.72553	0.0391431	1.61888	1.83401	1.68763	1.71351	0.0897098
	8h	4.67511	8.25347	5.61778	6.18212	1.51438	1.85961	2.18859	1.65864	1.90228	0.218444	1.70527	1.25701	1.69937	1.55388	0.209934
	12h	4.65893	5.06303	4.08405	4.602	0.401688	1.45397	2.15846	1.42405	1.67883	0.339369	1.46917	1.23971	1.53687	1.41525	0.127168
Fig 2K	IgG-0h						p65-0h						IgG-4h						p65-4h
	Repetition-1	Repetition-2	Repetition-3	Repetition-4	means	standard deviations	Repetition-1	Repetition-2	Repetition-3	Repetition-4	means	standard deviations	Repetition-1	Repetition-2	Repetition-3	Repetition-4	means	standard deviations	Repetition-1	Repetition-2	Repetition-3	Repetition-4	means	standard deviations
	1	1	1	1	1	0	2.30804	2.31338	1.71713	1.78386	2.0306	0.281105	1.99538	2.2974	1.1019	0.982821	1.59438	0.56382	9.6242	10.753	10.3031	8.78474	9.86625	0.742524

## Sheet: Fig 3
Fig 3C	LPS	THP-1-WT					THP-1-WTAP-KO-1					THP-1-WTAP-KO-2
		Repetition-1	Repetition-2	Repetition-3	means	standard deviations	Repetition-1	Repetition-2	Repetition-3	means	standard deviations	Repetition-1	Repetition-2	Repetition-3	means	standard deviations
	3h	1901.28	1391.73	1863.09	1718.7	231.727	901.284	863.091	824.899	863.091	31.1838	559.504	604.368	691.239	618.37	54.6846
	6h	3252.61	2678.67	2984.74	2972.01	234.485	1475.63	1149.57	1527.85	1384.35	167.38	1239.48	1051.87	1553.54	1281.63	206.965
	Pam3CSK4	THP-1-WT					THP-1-WTAP-KO-1					THP-1-WTAP-KO-2
		Repetition-1	Repetition-2	Repetition-3	means	standard deviations	Repetition-1	Repetition-2	Repetition-3	means	standard deviations	Repetition-1	Repetition-2	Repetition-3	means	standard deviations
	3h	243.945	256.867	194.537	231.783	26.8603	118.88	86.2474	156.58	120.569	28.7378	138.784	107.736	132.887	126.469	13.4632
	6h	662.555	741.543	560.129	654.742	74.2678	290.987	236.772	328.534	285.431	37.6674	465.803	405.898	350.236	407.312	47.1906
	HKST	THP-1-WT					THP-1-WTAP-KO-1					THP-1-WTAP-KO-2
		Repetition-1	Repetition-2	Repetition-3	means	standard deviations	Repetition-1	Repetition-2	Repetition-3	means	standard deviations	Repetition-1	Repetition-2	Repetition-3	means	standard deviations
	3h	521.475	538.199	688.795	582.823	75.2438	272.686	335.148	355.157	320.997	35.1244	162.798	196.677	227.287	195.588	26.3388
	6h	1042.88	1134.41	1236.86	1138.05	79.2326	537.002	533.423	628.012	566.146	43.7704	381.463	468.909	472.373	440.915	42.0628
	HKLM	THP-1-WT					THP-1-WTAP-KO-1					THP-1-WTAP-KO-2
		Repetition-1	Repetition-2	Repetition-3	means	standard deviations	Repetition-1	Repetition-2	Repetition-3	means	standard deviations	Repetition-1	Repetition-2	Repetition-3	means	standard deviations
	3h	186.111	200.617	202.129	196.286	7.22081	67.953	61.9465	78.0223	69.3073	6.63245	47.1176	48.3244	56.4539	50.632	4.14608
	6h	476.312	432.213	505.426	471.317	30.0971	161.968	153.407	175.242	163.539	8.98312	87.4988	93.996	98.9028	93.4659	4.67074
Fig 3D	THP-1	Repetition-1	Repetition-2	Repetition-3	means	standard deviations
	WT-	4.79	0.28	5.01	3.36	2.17974
	KO-	3.44	3.48	4.32	3.74667	0.405737
	WT+LPS	44.1	47.4	31	40.8333	7.08253
	KO+LPS	17.3	12.8	23.6	17.9	4.42945
			Wtapfl/fl												LyzM-Cre+/-Wtapfl/fl
		mice	#1	#2	#3	#4	#5	#6	#7	#8	#9	#10	means	standard deviations	#1	#2	#3	#4	#5	#6	#7	#8	#9	#10	means	standard deviations
Fig 3F	Il6	Lung	11.5514	46.2057	17.6211	31.0173	19.8151	15.7251	85.6274	13.8806	121.516	91.8353	45.4795	37.7115	20.4638	5.71598	8.72406	8.78474	6.72717	24.3357	9.84915	13.737	15.4015	10.8905	12.463	5.74862
		Colon	130.803	122.786	149.522	52.1646	104.329	53.4456	151.167	64.8934	79.3413	126.676	103.513	36.4147	70.5219	57.4805	27.0021	37.5307	40.5042	111.817	88.3403	45.7278	46.3661	47.0134	57.2304	24.6183
	Ccl2	Lung	35.6707	44.3235	41.3924	24.5049	23.1775	21.3328	82.1393	20.7494	96.0025	26.6304	41.5923	25.1931	29.3441	7.88986	12.5534	9.81508	6.82108	34.8963	13.595	19.7667	17.2079	11.0425	16.2932	8.83426
		Colon	54.1917	165.995	88.647	55.139	130.237	94.0268	204.364	116.162	83.8652	158.134	115.076	46.9737	21.5158	65.1187	43.4113	58.6883	37.014	92.6716	100.079	73.5167	72.5046	42.9623	60.7483	23.6855
	Ccl8	Lung	4.07923	2.36198	2.63949	1.82766	3.82645	1.46917	4.37718	3.16473	7.1602	2.67018	3.35763	1.55446	1.48452	1.55294	1.51943	0.882703	0.630689	1.76541	2.67585	0.817902	1.54757	1.02101	1.3898	0.562918
		Colon	2.70382	4.61074	6.36429	2.37841	4.27226	4.69134	5.67649	8.33973	3.61752	5.18736	4.7842	1.66958	2.06337	1.03886	0.846745	2.59368	2.52276	3.27161	1.5966	1.43396	3.20428	2.92817	2.15	0.840859
Fig 3J		Wtapfl/fl										LyzM-Cre+/-Wtapfl/fl
	mice	#1	#2	#3	#4	#5	#6	#7	#8	means	standard deviations	#1	#2	#3	#4	#5	#6	#7	#8	means	standard deviations
	IL-6	31.5958	35.5269	29.8242	33.6968	38.6371	42.4682	43.7693	44.7529	37.5339	5.36201	24.6714	28.3685	21.7234	23.753	20.7778	22.7057	31.2987	35.5269	26.1032	4.84241
Fig 3K	Il6	Wtapfl/fl										LyzM-Cre+/-Wtapfl/fl
	mice	#1	#2	#3	#4	#5	#6	#7	#8	means	standard deviations	#1	#2	#3	#4	#5	#6	#7	#8	means	standard deviations
	PA	25.2813	7.83536	27.7612	9.54669	12.4334	16.6349	23.7712	19.0052	17.7837	6.98097	8.45614	3.4822	6.98858	4.42292	13.7479	15.9087	11.441	5.84071	8.78602	4.20689
	LM	1.6358	2.06337	2.38667	3.93128	1.78386	1.97931	2.60268	3.63008	2.50163	0.796121	1.24401	1.6644	1.85961	2.40327	1.13288	1.45397	1.69937	2.15846	1.702	0.406442
Fig 3L	Il6	Wtapfl/fl										LyzM-Cre+/-Wtapfl/fl
	mice	#1	#2	#3	#4	#5	#6	#7	#8	means	standard deviations	#1	#2	#3	#4	#5	#6	#7	#8	means	standard deviations
	PA	57.68	46.2057	73.5167	22.4711	35.4114	37.5605	40.3961	35.9058	43.6434	14.6606	41.2122	7.78124	31.669	18.5713	11.0513	28.8629	30.8274	25.3014	24.4096	10.523
	LM	13.595	11.2356	8.81524	7.56846	23.5883	16.7955	14.1233	10.3747	13.262	4.80369	2.55797	9.28563	2.25012	6.6807	9.64646	14.8769	7.59474	9.95209	7.85557	3.87106
Fig 3M	IL-6	Wtapfl/fl					LyzM-Cre+/-Wtapfl/fl
	mice	#1	#2	#3	means	standard deviations	#1	#2	#3	means	standard deviations
	PA	19.1639	15.0393	14.7477	16.3169	2.01661	11.4228	8.85767	10.4214	10.234	1.05557
	LM	7.86886	6.59773	6.61173	7.02611	0.595944	4.68213	5.49482	5.59229	5.25641	0.408027

## Sheet: Fig 4
Fig 4A	THP-1	WT					WTAP-KO
		Repetition-1	Repetition-2	Repetition-3	means	standard deviations	Repetition-1	Repetition-2	Repetition-3	means	standard deviations
	0h	0.004408	0.004372	0.004797	0.00452567	0.000192424	0.001575	0.002754	0.001527	0.001952	0.000567438
	4h	0.005267	0.006282	0.005437	0.005662	0.000443866	0.002604	0.002745	0.00255	0.002633	8.22071e-05
Fig 4B	BMDM	WT					WTAP-KO
		Repetition-1	Repetition-2	Repetition-3	means	standard deviations	Repetition-1	Repetition-2	Repetition-3	means	standard deviations
	0h	0.001619	0.002194	0.002162	0.00199167	0.000263839	0.000613	0.000591	0.000695	0.000633	4.47512e-05
	4h	0.002804	0.002704	0.00278	0.00276267	4.2625e-05	0.000636	0.000689	0.000678	0.000667667	2.28376e-05
Fig 4K	IL6	DMSO					SC144
		Repetition-1	Repetition-2	Repetition-3	means	standard deviations	Repetition-1	Repetition-2	Repetition-3	means	standard deviations
	0h	1	1	1			1.20581	1.21419	0.972655	1.13089	0.111939
	1h	439.586	335.461	404.501	393.182	43.2557	159.233	191.341	167.15	172.575	13.6574
	3h	1584.71	1557.48	1972.13	1704.77	189.375	820.296	781.445	972.126	857.956	82.2742
	6h	2062.24	1951	2435.5	2149.58	207.21	1052.79	1049.15	1009.9	1037.28	19.4155
	9h	1675.06	1692.57	1251.98	1539.87	203.693	719.076	685.019	398.932	601.009	143.565
	CCL2	DMSO					SC144
		Repetition-1	Repetition-2	Repetition-3	means	standard deviations	Repetition-1	Repetition-2	Repetition-3	means	standard deviations
	0h	1	1	1			1.00696	0.795536	0.949342	0.917278	0.08924
	1h	4.51586	3.49429	4.15544	4.0552	0.423033	2.56685	2.10672	2.89788	2.52382	0.324421
	3h	36.886	24.084	28.443	29.8043	5.31431	10.2319	7.4127	13.1775	10.274	2.35364
	6h	51.2685	32.1111	44.6318	42.6705	7.94298	12.2525	8.75435	22.6274	14.5447	5.89103
	9h	106.153	79.0668	82.9977	89.4058	11.9502	14.3204	10.126	25.2813	16.5759	6.38937
	CCL8	DMSO					SC144
		Repetition-1	Repetition-2	Repetition-3	means	standard deviations	Repetition-1	Repetition-2	Repetition-3	means	standard deviations
	0h	1	1	1			0.923382	0.97942	0.864537	0.922446	0.0469055
	1h	6.06287	6.58873	4.39237	5.68132	0.936368	2.41999	2.14355	1.68179	2.08178	0.304516
	3h	155.417	201.551	104.692	153.886	39.5575	29.2426	22.706	17.6305	23.193	4.75313
	6h	272.479	312.996	177.91	254.461	56.6013	140.556	53.8174	69.551	87.9748	37.7312
	9h	803.414	1027.56	541.193	790.721	198.759	421.679	119.428	222.861	254.656	125.425
	CXCL8	DMSO					SC144
		Repetition-1	Repetition-2	Repetition-3	means	standard deviations	Repetition-1	Repetition-2	Repetition-3	means	standard deviations
	0h	1	1	1			0.765779	0.812252	0.771105	0.783045	0.0207664
	1h	42.3708	32.5594	37.5307	37.487	4.00565	16.1672	17.5695	14.0744	15.937	1.43612
	3h	68.3562	49.694	53.0765	57.0422	8.11849	21.5557	27.9543	18.6357	22.7153	3.89165
	6h	165.421	103.25	103.338	124.003	29.287	30.0647	34.5353	27.0958	30.5653	3.0577
	9h	233.131	151.167	166.028	183.442	35.6556	44.3235	56.6891	36.6312	45.8813	8.26238

## Sheet: Fig 5
Fig 5F	IL-6	THP-1-WT					THP-1-IL6ST-KO-1					THP-1-IL6ST-KO-2
		Repetition-1	Repetition-2	Repetition-3	means	standard deviations	Repetition-1	Repetition-2	Repetition-3	means	standard deviations	Repetition-1	Repetition-2	Repetition-3	means	standard deviations
	LPS	529.576	519.688	520.923	523.396	4.39906	97.5819	84.0194	79.4614	87.0209	7.69609	230.812	218.452	129.576	192.947	45.0932
	Pam3CSK4	356.241	340.36	335.477	344.026	8.8642	36.1135	28.583	26.1932	30.2966	4.22733	182.487	165.587	159.556	169.21	9.70596
	HKST	418.706	406.437	400.307	408.483	7.64951	33.9616	26.6712	24.5206	28.3844	4.04017	152.322	137.865	131.845	140.677	8.59289
	HKLM	331.816	317.18	311.087	320.028	8.69892	29.061	21.8926	19.0262	23.3266	4.22032	123.422	109.715	104.188	112.442	8.08564
Fig 5H	IL6ST	Site-1					Site-2
		Repetition-1	Repetition-2	Repetition-3	means	standard deviations	Repetition-1	Repetition-2	Repetition-3	means	standard deviations
	IgG	0.10501	0.301855	0.139364	0.182076	0.0858498	0.0957397	0.0692006	0.232762	0.132567	0.071672
	WT	22.974	22.1146	24.7941	23.2942	1.11711	18.4037	19.4531	23.7841	20.547	2.32875
	WTAP-KO-1	8.56584	10.4972	8.79649	9.2865	0.861236	16.0956	15.1572	10.9809	14.0779	2.22315
	WTAP-KO-2	12.4258	12.0581	8.15072	10.8782	1.93444	7.08742	7.84584	8.70551	7.87959	0.66101
Fig 5J	psiCHECK-2							WT-m6A Motif							Mut-m6A Motif
	Repetition-1	Repetition-2	Repetition-3	Repetition-4	Repetition-5	means	standard deviations	Repetition-1	Repetition-2	Repetition-3	Repetition-4	Repetition-5	means	standard deviations	Repetition-1	Repetition-2	Repetition-3	Repetition-4	Repetition-5	means	standard deviations
	1	1	1	1	1	1	0	2.06023	2.90156	2.04894	2.81406	3.41285	2.64753	0.525586	1.73543	1.36087	1.45202	1.28536	1.80313	1.52736	0.205573
Fig 5K	psiCHECK-2														WT-m6A Motif
	THP-1-WT							THP-1-WTAP-KO							THP-1-WT							THP-1-WTAP-KO
	Repetition-1	Repetition-2	Repetition-3	Repetition-4	Repetition-5	means	standard deviations	Repetition-1	Repetition-2	Repetition-3	Repetition-4	Repetition-5	means	standard deviations	Repetition-1	Repetition-2	Repetition-3	Repetition-4	Repetition-5	means	standard deviations	Repetition-1	Repetition-2	Repetition-3	Repetition-4	Repetition-5	means	standard deviations
	1	1	1	1	1	1	0	0.933914	0.712404	0.546616	1.31202	1.06902	0.914796	0.267754	3.19768	3.05927	2.92637	3.77689	4.18961	3.42996	0.477995	1.25139	1.67734	1.45189	1.63913	2.07635	1.61922	0.274241
Fig 5L	IL6ST	THP1-WT					WTAPΔ1-77
	Fractions	Repetition-1	Repetition-2	Repetition-3	means	standard deviations	Repetition-1	Repetition-2	Repetition-3	means	standard deviations
	1	0.311163	0.414171	0.599809	0.441714	0.119438	0.508294	0.288492	0.455313	0.417366	0.0936596
	2	1.62721	1.65157	1.28882	1.52253	0.165556	1.39536	1.09061	1.00856	1.16484	0.166407
	3	2.219	3.24192	2.35913	2.60668	0.452808	3.48095	2.86972	3.28661	3.21243	0.254987
	4	1.91274	2.1487	2.11593	2.05912	0.104369	3.58733	3.31218	3.06075	3.32009	0.215048
	5	1.75917	1.17583	1.54137	1.49212	0.240677	1.61291	1.70503	2.09633	1.80476	0.209578
	6	2.4398	2.19581	1.88691	2.17417	0.226234	1.86604	3.47487	2.16031	2.50041	0.699446
	7	2.94544	2.8582	3.81646	3.2067	0.432635	2.67801	2.05918	2.51824	2.41848	0.262298
	8	2.88663	2.78537	3.32381	2.9986	0.233643	4.09504	3.7246	5.19637	4.33867	0.625056
	9	3.39341	3.00239	3.62562	3.34048	0.257171	6.41604	5.2477	5.45622	5.70665	0.508784
	10	7.63926	5.66261	5.66477	6.32222	0.931294	6.91162	6.10555	8.44424	7.1538	0.970001
	11	7.27016	7.71219	6.2753	7.08588	0.600907	7.87247	9.40163	7.8641	8.3794	0.722834
	12	7.7805	7.80451	6.79675	7.46059	0.469505	10.2392	11.5029	9.95001	10.5641	0.674301
	13	9.7186	9.62575	8.63015	9.32483	0.492674	10.5873	10.576	10.3578	10.507	0.105598
	14	10.6793	9.84899	10.5028	10.3437	0.357149	9.14045	7.8002	9.22421	8.72162	0.65244
	15	10.4204	9.55227	11.5517	10.5081	0.818619	9.145	8.52142	8.77503	8.81382	0.256047
	16	10.6271	11.494	10.7737	10.9649	0.378879	7.63604	8.78825	7.34074	7.92167	0.624506
	17	9.80299	10.9995	11.8617	10.8881	0.844167	6.91878	6.03508	6.69012	6.54799	0.374504
	18	6.56718	7.82622	7.38523	7.25954	0.521628	5.9092	7.49655	6.11501	6.50692	0.704803
Fig 5O		Repetition-1	Repetition-2	Repetition-3	Repetition-4	Repetition-5	Repetition-6	means	standard deviations
	IgG	0.001415	0.002481	0.006684	0.012824	0.027205	0.029977	0.013431	0.0113554
	WT-0h	1	1	1	1	1	1	1	0
	WT-6h	1.1019	1.1487	1.30586	1.21419	1.21841	1.07177	1.17681	0.0787569
	KO-0h	0.225313	0.166086	0.247414	0.156583	0.153361	0.283221	0.20533	0.049757
	KO-6h	0.269807	0.188809	0.264255	0.396392	0.257921	0.343885	0.286845	0.066461
		Repetition-1	Repetition-2	Repetition-3	Repetition-4	Repetition-5	Repetition-6	means	standard deviations
	IgG	0.001861	0.002413	0.002705	0.001415	0.002481	0.006684	0.0029265	0.00173445
	WT-0h	1	1	1	1	1	1	1	0
	WT-6h	1.07923	1.18509	1.09429	1.1019	1.1487	1.30586	1.15251	0.0773656
	KO-0h	0.234068	0.167822	0.242322	0.225313	0.166086	0.247414	0.213838	0.0338559
	KO-6h	0.269807	0.205185	0.231647	0.269807	0.188809	0.264255	0.238252	0.0322729
Fig 5P		psiCHECK-2					WT-m6A Motif					Mut-m6A Motif
		Repetition-1	Repetition-2	Repetition-3	means	standard deviations	Repetition-1	Repetition-2	Repetition-3	means	standard deviations	Repetition-1	Repetition-2	Repetition-3	means	standard deviations
	IL15RA	1	1	1	1	0	5.33498	4.44657	4.88009	4.88722	0.362728	1.19491	1.84881	1.46574	1.50315	0.268263
	IL18R1	1	1	1	1	0	5.22638	6.69216	5.76834	5.89563	0.605132	1.74375	1.9663	1.94686	1.88564	0.100643

## Sheet: Fig 6
Fig 6F		Bleached									Unbleached
	Time (s)	Repetition-1	Repetition-2	Repetition-3	Repetition-4	Repetition-5	Repetition-6	Repetition-7	means	standard deviations	Repetition-1	Repetition-2	Repetition-3	Repetition-4	Repetition-5	means	standard deviations
	-5	0.997791	1	1	1	0.991201	1	1	0.998427	0.00304695	0.998672	0.881504	0.971343	0.994842	0.994385	0.968149	0.0443848
	-2.6	1	0.980994	0.980726	0.986244	1	0.988617	0.974673	0.987322	0.0090067	0.969846	0.845162	0.979531	0.984729	1	0.955854	0.0561992
	0	0.37618	0.366842	0.314311	0.380682	0.287107	0.266753	0.289969	0.325978	0.044133	0.955433	0.82424	0.997903	0.993629	0.986013	0.951444	0.0653142
	0.658	0.414943	0.433182	0.354497	0.416567	0.304636	0.30849	0.327314	0.365661	0.0509438	0.964726	0.813238	0.965851	0.995853	0.971414	0.942217	0.0654677
	1.315	0.472183	0.467129	0.383598	0.451705	0.332859	0.330239	0.355279	0.398999	0.0585862	0.958847	0.821535	0.970045	1	0.969781	0.944041	0.0627648
	1.973	0.472183	0.462826	0.406148	0.464264	0.359594	0.3423	0.374802	0.411731	0.0506512	0.981794	0.809541	0.987918	0.94822	0.966718	0.938838	0.0660865
	2.63	0.467162	0.494143	0.426556	0.466806	0.37198	0.362897	0.388286	0.425404	0.0482896	0.981035	0.827487	0.966251	0.949737	0.981317	0.941165	0.0580127
	3.288	0.464551	0.515061	0.432981	0.489534	0.381049	0.374348	0.393621	0.435878	0.0514881	0.951071	0.828298	0.965651	0.95176	0.949975	0.929351	0.05085
	3.945	0.505724	0.514105	0.456034	0.489683	0.402504	0.380175	0.39925	0.449639	0.0514529	0.970605	0.839751	0.965152	0.966121	0.953956	0.939117	0.0499846
	4.603	0.50713	0.524743	0.462837	0.503439	0.408866	0.406735	0.414786	0.461219	0.0474998	0.996586	0.873659	0.96016	0.965109	0.969883	0.953079	0.0416599
	5.26	0.541675	0.5306	0.454649	0.517644	0.42044	0.414527	0.41203	0.470223	0.0537307	0.96226	0.862025	0.930504	0.958637	0.959265	0.934538	0.0380396
	5.918	0.550311	0.550323	0.4709	0.53738	0.440609	0.415611	0.448555	0.48767	0.0528325	0.96245	0.858238	0.929406	0.975121	0.985605	0.942164	0.0460243
	6.575	0.537658	0.561917	0.491308	0.55951	0.440203	0.429365	0.457408	0.496767	0.0523379	0.927366	0.848499	0.953769	0.968649	0.943747	0.928406	0.0421531
	7.233	0.578229	0.564547	0.516125	0.564892	0.441827	0.440477	0.463681	0.509968	0.0564518	0.98919	0.852647	0.958363	0.971481	0.932108	0.940758	0.0478286
	7.89	0.571601	0.572197	0.502016	0.559061	0.44846	0.440883	0.465967	0.508598	0.0542787	0.977053	0.853639	0.951673	0.960356	0.948545	0.938253	0.0434501
	8.548	0.571801	0.58164	0.526833	0.538726	0.474653	0.456467	0.488304	0.519775	0.044685	0.976484	0.851565	0.948377	0.970672	0.962328	0.941885	0.046138
	9.205	0.565977	0.59192	0.517763	0.566836	0.464027	0.465953	0.480976	0.521922	0.0493328	0.972122	0.838849	0.964853	0.958738	0.949566	0.936826	0.0495443
	9.863	0.565575	0.584628	0.526581	0.562051	0.485008	0.487296	0.480858	0.527428	0.0405416	0.950313	0.880963	0.977933	0.943366	0.954262	0.941367	0.0323606
	10.52	0.582245	0.585226	0.540816	0.55951	0.483316	0.469205	0.508003	0.532617	0.0432246	0.961123	0.87925	0.97973	0.941444	0.950485	0.942406	0.0340539
	11.178	0.589476	0.56634	0.536533	0.56863	0.48846	0.48235	0.498329	0.532874	0.0402391	0.950882	0.855983	0.970145	0.957727	0.963655	0.939678	0.0423301
	11.835	0.59771	0.601363	0.534392	0.569378	0.487174	0.496375	0.51152	0.542559	0.043833	0.970795	0.872667	0.984423	0.96693	0.947524	0.948468	0.0396959
	12.493	0.599317	0.60973	0.540312	0.589414	0.516007	0.489938	0.505364	0.550012	0.0453596	0.959985	0.846334	0.982526	0.929713	0.927412	0.929194	0.046177
	13.15	0.594899	0.600765	0.543336	0.591059	0.520609	0.504641	0.519376	0.553526	0.0379759	0.991276	0.866715	0.967549	0.948928	0.942624	0.943418	0.0419215
	13.808	0.600924	0.585345	0.552028	0.591208	0.507885	0.499695	0.53884	0.553704	0.0375643	0.972122	0.876634	0.958263	0.949434	0.948647	0.94102	0.0332839
	14.465	0.592689	0.617738	0.555556	0.608104	0.532589	0.50288	0.525884	0.562206	0.0411965	0.948227	0.867256	1	0.948625	0.940071	0.940836	0.0424977
	15.123	0.636875	0.60196	0.573444	0.625897	0.525347	0.517786	0.546696	0.575429	0.0442186	0.996397	0.868969	0.967649	0.942051	0.936702	0.942354	0.042374
	15.78	0.622615	0.632202	0.558327	0.621711	0.518579	0.512772	0.549276	0.57364	0.0473642	0.955054	0.89449	0.96665	0.951557	0.94977	0.943504	0.0252017
	16.438	0.606347	0.622639	0.562736	0.63756	0.541252	0.528288	0.55508	0.579129	0.0394872	0.976863	0.888809	0.984823	0.94468	0.928637	0.944762	0.0347164
	17.095	0.612171	0.621444	0.573192	0.608104	0.531641	0.524764	0.563522	0.576406	0.0361729	0.969088	0.867797	0.965951	0.950647	0.930883	0.936873	0.0370957
	17.753	0.632858	0.6224	0.585286	0.642344	0.548291	0.532421	0.566805	0.590058	0.0400744	0.980277	0.866444	0.964953	0.946197	0.939459	0.939466	0.039224
	18.41	0.631653	0.625867	0.582766	0.632626	0.553909	0.53757	0.570206	0.590657	0.0365101	0.986725	0.886013	0.995307	0.935073	0.943134	0.94925	0.0394028
	19.068	0.652942	0.639493	0.582892	0.661932	0.548832	0.542923	0.579117	0.601162	0.0459711	0.99469	0.920642	0.97324	0.955906	0.936396	0.956175	0.0261858
	19.725	0.619201	0.635429	0.602167	0.660437	0.555871	0.550376	0.578062	0.60022	0.0381201	0.985018	0.906213	0.969646	0.944782	0.927106	0.946553	0.02836
	20.382	0.655353	0.636266	0.578231	0.672697	0.554991	0.549089	0.6106	0.608175	0.0453559	0.988052	0.921724	0.978832	0.959446	0.952629	0.960137	0.0230701
	21.04	0.650532	0.634473	0.60897	0.652961	0.563723	0.551121	0.593832	0.607944	0.0376612	0.979518	0.887997	0.98672	0.933253	0.931394	0.943776	0.0360473
	21.697	0.645712	0.650131	0.577601	0.691088	0.555668	0.544617	0.580641	0.606494	0.0514277	0.974208	0.901795	0.964753	0.963188	0.923635	0.945516	0.027914
	22.355	0.632456	0.641286	0.589443	0.654755	0.546125	0.552341	0.59905	0.602208	0.0396559	0.965864	0.862476	0.974838	0.969053	0.932619	0.94097	0.0419199
	23.012	0.634666	0.652881	0.582137	0.66866	0.541929	0.559862	0.603975	0.606301	0.0443244	0.979139	0.906033	0.992811	0.959446	0.947116	0.956909	0.0299126
	23.67	0.655353	0.644394	0.601159	0.667315	0.554924	0.55478	0.610307	0.612604	0.0424906	0.958278	0.875462	0.972042	0.940433	0.954977	0.940238	0.033912
	24.327	0.631452	0.65312	0.594734	0.675389	0.557902	0.576326	0.587559	0.610926	0.0399535	0.934572	0.877717	0.982526	0.935073	0.944666	0.934911	0.0335669
	24.985	0.636272	0.643677	0.598387	0.71262	0.569949	0.553696	0.645248	0.622836	0.0497901	0.975725	0.938047	0.978333	0.944074	0.944053	0.956046	0.0172923
	25.642	0.638683	0.657662	0.611615	0.67509	0.554382	0.559726	0.642493	0.61995	0.0436171	0.970036	0.926143	0.98003	0.947816	0.940071	0.952819	0.0196774
	26.3	0.669211	0.660053	0.599773	0.707087	0.555059	0.566366	0.642727	0.628611	0.0522502	0.964726	0.946975	0.965052	0.961367	0.945176	0.956659	0.00875603
	26.957	0.669412	0.672723	0.618796	0.673894	0.575499	0.582966	0.618045	0.630191	0.0391989	0.975725	0.916494	0.97324	0.956614	0.955385	0.955492	0.0211968
	27.615	0.697731	0.68611	0.604938	0.67823	0.565618	0.593265	0.653046	0.639848	0.047864	0.953158	0.892145	0.982826	0.940736	0.953139	0.944401	0.0295756
	28.272	0.672826	0.679178	0.615646	0.702303	0.585719	0.593401	0.636044	0.640731	0.0417766	0.948037	0.915051	0.952471	0.935174	0.932721	0.936691	0.0131462
	28.93	0.685479	0.650849	0.620559	0.683463	0.577124	0.596179	0.633933	0.635369	0.0381977	0.948416	0.886554	0.961458	0.942456	0.939051	0.935587	0.0256799
	29.587	0.663386	0.652403	0.619677	0.700658	0.564196	0.595908	0.657091	0.636188	0.0425506	0.940262	0.897286	0.949076	0.956917	0.932925	0.935293	0.0206517
	30.245	0.682265	0.676309	0.634417	0.678977	0.572521	0.606071	0.666237	0.645257	0.0393784	0.935521	0.880422	0.945881	0.947006	0.942522	0.93027	0.025244
	30.902	0.651336	0.669496	0.631267	0.688098	0.57286	0.602141	0.661078	0.639468	0.0373623	0.956571	0.874109	0.966351	0.950546	0.91271	0.932058	0.0342083
	31.56	0.662984	0.686947	0.620685	0.703798	0.576379	0.598618	0.661195	0.644372	0.0435087	0.945572	0.879971	0.952072	0.970773	0.941399	0.937957	0.0306865
	32.217	0.657964	0.669615	0.60771	0.714414	0.595465	0.61061	0.667585	0.646195	0.0398555	0.937227	0.883939	0.950674	0.98129	0.941909	0.939008	0.0315217
	32.875	0.658164	0.684557	0.600907	0.708134	0.576176	0.62511	0.655977	0.644146	0.0429549	0.972501	0.885743	0.916525	0.975829	0.932108	0.936541	0.0341686
	33.532	0.650532	0.67846	0.623331	0.682117	0.564941	0.627143	0.668934	0.642208	0.0382549	0.987483	0.921905	0.939191	0.973807	0.939765	0.95243	0.0243029
	34.19	0.666399	0.686947	0.618544	0.696322	0.575431	0.623484	0.680542	0.649667	0.0413432	0.955623	0.911083	0.911732	0.975728	0.947116	0.940256	0.0253225
	34.847	0.664591	0.715754	0.642857	0.705144	0.591134	0.615895	0.672158	0.658219	0.0418754	0.979518	0.913428	0.934998	0.984931	0.935477	0.94967	0.0278011
	35.505	0.672625	0.714678	0.638952	0.702602	0.586396	0.627685	0.673213	0.65945	0.0414752	0.939503	0.905041	0.921817	0.96966	0.947116	0.936627	0.0220295
	36.162	0.655553	0.693521	0.633787	0.68765	0.597631	0.625246	0.690977	0.654909	0.0347871	0.948606	0.892326	0.927309	0.961468	0.928841	0.93171	0.0234511
	36.82	0.664792	0.70667	0.637692	0.732506	0.588291	0.650925	0.674327	0.665029	0.0434389	0.979518	0.88962	0.931303	0.96157	0.918632	0.936129	0.0316933
	37.477	0.662583	0.703084	0.631267	0.718301	0.584772	0.641913	0.682652	0.660653	0.0423996	0.958468	0.901614	0.896755	0.976335	0.934252	0.933485	0.0310667
	38.135	0.635871	0.714081	0.652557	0.733553	0.610965	0.642997	0.697661	0.669669	0.0421389	0.970226	0.917937	0.895457	0.977043	0.948749	0.941882	0.0310338
	38.792	0.679855	0.698183	0.637566	0.681669	0.589509	0.64171	0.685232	0.659104	0.0353745	1	0.906574	0.931103	0.950748	0.944666	0.946618	0.0307074
	39.45	0.693513	0.683839	0.648778	0.707386	0.601963	0.630598	0.688691	0.664967	0.0357493	0.960364	0.903147	0.915627	0.981695	0.933231	0.938813	0.0287893
	40.107	0.669612	0.672962	0.636684	0.70948	0.620372	0.64957	0.697719	0.6652	0.0296766	0.9414	0.938137	0.929006	0.975324	0.906279	0.938029	0.0223237
	40.765	0.696325	0.686708	0.630386	0.695275	0.615093	0.652619	0.693498	0.667129	0.0316039	0.95733	0.955361	0.91323	0.981796	0.947728	0.951089	0.022112
	41.422	0.702149	0.702845	0.644117	0.708732	0.602301	0.633105	0.688984	0.66889	0.0388745	0.940072	0.95473	0.913729	0.983414	0.930883	0.944566	0.0235406
	42.08	0.679253	0.698422	0.659108	0.729067	0.618951	0.648825	0.673448	0.672439	0.0327886	0.955244	0.954369	0.909835	0.970874	0.918122	0.941689	0.0235217
	42.737	0.690098	0.699378	0.647896	0.75942	0.625584	0.644691	0.678548	0.677945	0.0413971	0.95183	0.957345	0.936196	0.953681	0.907912	0.941393	0.0182339
	43.395	0.702551	0.698422	0.656211	0.728618	0.621252	0.650315	0.684059	0.677347	0.0339691	0.969088	0.949049	0.923015	0.954288	0.906993	0.940487	0.0224002
	44.052	0.701948	0.697944	0.678005	0.716657	0.611912	0.655736	0.69045	0.67895	0.0326838	0.970415	0.920552	0.934299	0.978762	0.928331	0.946472	0.0235163
	44.71	0.698333	0.701769	0.631771	0.726525	0.617462	0.640694	0.688046	0.672086	0.0385132	0.965105	0.933538	0.911433	0.968345	0.90832	0.937348	0.0255343
	45.367	0.706769	0.697466	0.636432	0.750449	0.6178	0.644353	0.703875	0.679592	0.0440635	0.990707	0.915592	0.917024	0.968649	0.899745	0.938343	0.0349926
	46.025	0.701948	0.685991	0.653943	0.726226	0.598714	0.649163	0.676672	0.67038	0.0382752	0.987104	0.930562	0.916725	0.966727	0.895661	0.939356	0.03325
	46.682	0.720024	0.691848	0.658856	0.739982	0.614281	0.644624	0.685701	0.679331	0.0403327	0.965674	0.960772	0.897853	0.965615	0.91659	0.941301	0.028505
	47.34	0.709781	0.705475	0.66062	0.753888	0.596616	0.641168	0.692091	0.679948	0.047776	0.971743	0.964199	0.898652	0.978964	0.914957	0.945703	0.0325135
	47.997	0.725648	0.695314	0.634039	0.726226	0.617733	0.638797	0.704579	0.677476	0.0425978	0.956761	0.942105	0.905941	0.963794	0.913425	0.936405	0.0230354
	48.655	0.718417	0.714678	0.635299	0.727422	0.61956	0.643607	0.721346	0.682904	0.0440023	0.980656	0.932816	0.917524	0.974312	0.908831	0.942828	0.029389
	49.312	0.712995	0.692087	0.661879	0.742075	0.631134	0.645979	0.706982	0.684733	0.0369035	0.971174	0.964199	0.930304	0.971076	0.904952	0.948341	0.0264487
	49.969	0.704157	0.716471	0.652305	0.70619	0.612386	0.64171	0.70153	0.676393	0.0373725	0.958847	0.973848	0.934099	0.981594	0.918632	0.953404	0.0237656
	50.627	0.734083	0.719221	0.663139	0.722338	0.622809	0.655261	0.700182	0.688148	0.038481	0.947089	0.97502	0.913629	0.968042	0.910975	0.942951	0.0266734
	51.284	0.719422	0.718384	0.651802	0.719797	0.632284	0.657633	0.698658	0.685425	0.034487	0.969846	0.958878	0.915327	0.956816	0.889127	0.937999	0.0306815
	51.942	0.708174	0.722807	0.6484	0.70619	0.627276	0.652212	0.687694	0.678965	0.0336248	0.959416	0.955812	0.917624	0.970773	0.903931	0.941511	0.0259393
	52.599	0.73087	0.731532	0.671454	0.698116	0.625516	0.645166	0.705048	0.686814	0.0380391	0.945192	0.999008	0.910934	0.950647	0.882797	0.937716	0.0392764
	53.257	0.709179	0.694597	0.649282	0.705742	0.629374	0.646317	0.707686	0.677454	0.0318239	0.955054	0.993236	0.905342	0.97593	0.869015	0.939716	0.0460248
	53.914	0.737698	0.708821	0.668304	0.691687	0.643249	0.621045	0.681011	0.678831	0.0363533	0.945761	0.978357	0.895756	0.953075	0.850536	0.924697	0.0457511
	54.572	0.746736	0.713961	0.650416	0.694976	0.649408	0.634528	0.70241	0.684634	0.0379136	0.94102	0.978988	0.909436	0.958333	0.868198	0.931195	0.0388826
	55.229	0.713999	0.701411	0.649282	0.700359	0.642504	0.628498	0.705282	0.677333	0.032994	0.976674	0.974479	0.916126	0.96521	0.873405	0.941179	0.040416
	55.887	0.716007	0.694956	0.640841	0.711723	0.650017	0.613321	0.711907	0.676967	0.0384684	0.997345	0.959509	0.934998	0.957929	0.862481	0.942452	0.0447094
	56.544	0.710785	0.690175	0.652305	0.730712	0.649882	0.618131	0.720115	0.681729	0.0391208	0.950882	0.974389	0.908537	0.94195	0.863502	0.927852	0.0384937
	57.202	0.720627	0.714081	0.652053	0.738337	0.652995	0.641439	0.73055	0.692869	0.0389296	0.924142	0.972044	0.895457	0.955198	0.881776	0.925724	0.034247
	57.859	0.744326	0.717308	0.649408	0.739833	0.657056	0.610543	0.731723	0.692885	0.049149	0.949934	0.973577	0.950674	0.961974	0.844512	0.936134	0.0466177
	58.517	0.724844	0.731293	0.659108	0.748654	0.658139	0.627278	0.723926	0.696178	0.0433373	0.950123	0.966453	0.921618	0.954389	0.872384	0.932993	0.0336859
	59.174	0.740711	0.716232	0.668556	0.75628	0.649475	0.640829	0.75705	0.704162	0.0466971	0.948227	0.960231	0.931403	0.976436	0.857478	0.934755	0.041354
	59.832	0.735489	0.697107	0.683547	0.745664	0.662538	0.640762	0.729437	0.699221	0.0366422	0.933245	0.98016	0.903445	0.96966	0.867586	0.930819	0.0417059
	60.489	0.752159	0.702845	0.64966	0.738786	0.630186	0.646792	0.725391	0.69226	0.045822	0.948037	0.967896	0.911732	0.973604	0.842573	0.928769	0.0482337
	61.147	0.721028	0.691967	0.654573	0.758822	0.655093	0.65167	0.735006	0.695451	0.0404675	0.918453	0.981964	0.911233	0.966222	0.857274	0.927029	0.0441424
	61.804	0.725246	0.732489	0.654195	0.776465	0.621252	0.655668	0.747963	0.701897	0.0535587	0.915039	0.992515	0.914129	0.958637	0.847575	0.925579	0.0487853
	62.462	0.758988	0.701889	0.653439	0.778409	0.64264	0.662985	0.763851	0.708886	0.0534302	0.875593	1	0.919521	0.966323	0.845125	0.921312	0.0567727
	63.119	0.722635	0.697944	0.670572	0.74387	0.636616	0.657158	0.750484	0.69704	0.040791	0.945192	0.981603	0.917424	0.969964	0.850944	0.933026	0.0465897
	63.777	0.708978	0.687067	0.658604	0.786483	0.650897	0.664679	0.749897	0.700944	0.0471821	0.917125	0.993507	0.907838	0.934163	0.859826	0.922492	0.0432432
	64.434	0.723639	0.684078	0.654825	0.77198	0.654822	0.655532	0.753298	0.699739	0.0461252	0.926228	0.993327	0.889266	0.936893	0.860133	0.921169	0.0452168
	65.092	0.753967	0.699378	0.655581	0.76241	0.657665	0.658513	0.757753	0.706467	0.0468081	0.912004	0.997565	0.918622	0.966222	0.863196	0.931522	0.0464362
Fig 6H	WTAP condensates	TNF a-0 h	TNF a-2 h	Fig 6J	SC35 condensates	TNF a-0 h	TNF a-2 h
	1	3	6			7	4
	2	5	9			4	5
	3	2	5			8	8
	4	2	5			7	3
	5	2	9			6	4
	6	5	10			9	10
	7	4	6			6	8
	8	5	8			11	7
	9	2	6			6	7
	10	7	5			4	5
	11	5	12			4	6
	12	6	3			6	4
	13	6	11			7	11
	14	6	4			7	8
	15	1	9			8	11
	16	3	5			7	5
	17	2	7			6	5
	18	2	6			9	12
	19	1	8			5	10
	20	2	6			12	6
	21	2	8			7	9
	22	1	12			4	8
	23	2	7			8	6
	24	3	6			7	9
	25	3	5			6	11
	26	4	12			9	12
	27	4	9			6	6
	28	1	3			11	6
	29	2	8			8	12
	30	2	11			6	12
	31	1	7			5	11
	32	3	11			8	5
	33	3	5			9	12
	34	2	7			7	11
	35	5	7			7	6
	36	7	6			8	8
	37	1	9			11	5
	38	3	6			8	9
	39	5	8			5	7
	40	6	7			7	10
	41	4	6			7	7
	42	1	7			4	9
	43	4	3			6	10
	44	6	8			6	11
	45	3	4			8	8
	46	3	8			13	9
	47	5	11			8	14
	48	7	8			9	14
	49	5	9			7	9
	50	4	10			5	9
	51	5	5			7	13
	52	6	5			10	6
	53	4	5			8	9
	54	7	9			9	6
	55	7	7			7	8
	56	6	4			5	10
	57	7	8			8	6
	58	1	6			7	7
	59	6	9			9	11
	60	2	9			7	8
	61	5	7			12	9
	62	2	6			9	9
	63	3	3			9	7
	64	4	7			12	7
	65	7	10			5	7
	66	3	10			10	9
	67	2	5			9	7
	68	4	6			5	5
	69	4	7			6	9
	70	3	3			8	13
	71	2	5			14	8
	72	2	5			10	9
	73	3	8			8	14
	74	6	12			3	8
	75	3	8			14	8
	76	4	4			10	4
	77	4	6			4	8
	78	5	9			16	6
	79	3	5			10	7
	80	2	4			5	6
	81	8	7			10	3
	82	2	5			9	7
	83	3	6			11	9
	84	5	7			4	16
	85	2	4			4	5
	86	4	5			2	10
	87	3	9			4	4
	88	4	8			10	9
	89	4	10			14	7
	90	2	12			5	7
	91	3	5			6	6
	92	3	5			5	7
	93	1	7			13	8
	94	3	10			7	4
	95	4	10			3	8
	96	6	14			4	6
	97	3	10			6	10
	98	4	6			4	6
	99	3	8			3	10
	100	1	7			8	3
	101	1	10			4	7
	102	5	6			3	5
	103	1	8			4	7
	104	3	6			3	13
	105	5	8			8	7
	106	2	4			6	5
	107	1	6			4	9
	108	3	6			5	10
	109	2	8			8	9
	110	4	3			4	10
	111	2	8			17	7
	112	1	7			4	6
	113	2	8			11	8
	114	3	6			11	8
Fig 6N
	Time (s)	Repetition-1	Repetition-2	Repetition-3	Repetition-4	Repetition-5	means	standard deviations	Repetition-1	Repetition-2	Repetition-3	Repetition-4	means	standard deviations
	-12.927	1	1	1	1	1	1	0	1	1	1	1	1	0
	-10.342	0.932166	0.976112	0.999717	0.98022	0.956083	0.96886	0.0229936	0.976112	0.987558	0.961413	0.985018	0.977525	0.0102273
	0	0.325335	0.314188	0.310039	0.319777	0.317476	0.317363	0.00515989	0.964187	0.880386	0.898288	0.948906	0.922942	0.0346199
	2.585	0.378415	0.386771	0.453612	0.353292	0.419392	0.398296	0.0348092	0.986771	0.88032	0.911273	0.941917	0.93007	0.0393182
	5.17	0.449205	0.415276	0.510051	0.518379	0.540988	0.48678	0.0469111	0.915277	0.860594	0.925031	0.965425	0.916582	0.0373947
	7.755	0.486513	0.426016	0.635577	0.67042	0.61548	0.566801	0.0939182	0.926016	0.88705	0.93142	0.953404	0.924473	0.0239172
	10.34	0.51391	0.535752	0.64826	0.536699	0.662078	0.57934	0.0626016	0.935752	0.84786	0.920799	0.952304	0.914179	0.0398777
	12.925	0.522081	0.647897	0.714185	0.626348	0.712969	0.644696	0.0705282	0.947897	0.88296	0.928089	0.9397	0.924661	0.0250842
	15.51	0.627298	0.661648	0.766225	0.653706	0.73138	0.688051	0.0520696	0.961648	0.854722	0.938371	0.95067	0.926353	0.0421679
	18.095	0.770417	0.669477	0.789442	0.678106	0.761487	0.733786	0.0498853	0.969477	0.870688	0.940463	0.961332	0.93549	0.0388811
	20.68	0.795628	0.659239	0.794065	0.647188	0.75195	0.729614	0.0644319	0.965924	0.856833	0.91417	0.930802	0.916932	0.0394085
	23.265	0.797616	0.684332	0.815466	0.613315	0.77195	0.736536	0.0763195	0.984332	0.838557	0.936762	0.954974	0.928656	0.0547172
	25.85	0.814009	0.678912	0.787558	0.506702	0.739028	0.705242	0.109416	0.978912	0.820876	0.947253	0.957627	0.926167	0.0618518
	28.435	0.824913	0.728495	0.880386	0.575365	0.75872	0.753576	0.103523	0.928495	0.804844	0.940125	0.952919	0.906596	0.0593782
	31.02	0.84158	0.722774	0.88032	0.633542	0.682277	0.752099	0.094062	0.922774	0.850565	0.949635	0.940526	0.915875	0.0389241
	33.605	0.851317	0.753187	0.860594	0.738159	0.739734	0.788598	0.0553221	0.953187	0.841988	0.973434	0.982996	0.937901	0.0564114
	36.19	0.841903	0.767239	0.88705	0.715192	0.698673	0.782011	0.0724548	0.967239	0.839283	0.972742	0.965991	0.936314	0.0560782
	38.775	0.875112	0.776674	0.84786	0.668543	0.573632	0.748364	0.112844	0.976674	0.852083	0.966836	0.97057	0.941541	0.0517679
	41.36	0.905166	0.806986	0.88296	0.754572	0.618462	0.793629	0.10277	0.906986	0.861781	0.963006	0.971606	0.925845	0.0445389
	43.945	0.876677	0.799558	0.854722	0.746708	0.688753	0.793284	0.0690859	0.999558	0.842912	0.96283	0.961688	0.941747	0.0590606
	46.53	0.894759	0.807789	0.870688	0.723473	0.756866	0.810715	0.0650839	0.907789	0.860791	0.950697	0.940445	0.91493	0.0350437
	49.115	0.847119	0.797952	0.856833	0.718499	0.713213	0.786723	0.0612329	0.997952	0.880914	0.955138	0.95376	0.946941	0.0420577
	51.699	0.86304	0.77025	0.838557	0.714656	0.762517	0.789804	0.0538788	0.97025	0.854524	0.967608	0.945622	0.934501	0.0471544
	54.284	0.867089	0.791027	0.820876	0.769586	0.795573	0.80883	0.0333826	0.991027	0.847068	0.964181	0.948162	0.93761	0.0544713
	56.869	0.862146	0.796547	0.804844	0.786208	0.805964	0.811142	0.0264674	0.996547	0.880254	0.980884	0.979517	0.959301	0.0461252
	59.454	0.850571	0.792231	0.850565	0.768603	0.752715	0.802937	0.0408733	0.992231	0.850499	0.965597	0.967545	0.943968	0.054976
	62.039	0.846398	0.830372	0.841988	0.775841	0.753245	0.809569	0.0378156	0.930372	0.826946	0.991681	0.991749	0.935187	0.0673241
	64.624	0.85	0.852655	0.839283	0.752636	0.746269	0.808169	0.0481921	0.852655	0.797784	0.975027	0.97036	0.898956	0.0762639
	67.209	0.853825	0.861086	0.852083	0.778135	0.778677	0.824761	0.0379694	0.861086	0.795145	0.981881	0.977139	0.903813	0.0792238
	69.794	0.849627	0.859279	0.861781	0.786315	0.770318	0.825464	0.0390385	0.859279	0.81342	1	0.982397	0.913774	0.0793482
	72.379	0.837084	0.838402	0.842912	0.794483	0.759377	0.814452	0.032643	0.838402	0.780498	0.977762	0.960766	0.889357	0.0827061
	74.964	0.833035	0.830172	0.860791	0.794519	0.801301	0.823964	0.0239069	0.830172	0.813025	0.985277	0.975262	0.900934	0.0796456
	77.549	0.813761	0.78912	0.880914	0.803783	0.856089	0.828733	0.0343135	0.88912	0.777793	0.960898	0.950702	0.894628	0.0728299
	80.134	0.814233	0.787815	0.854524	0.797775	0.836093	0.818088	0.0244774	0.887815	0.783269	0.971583	0.948518	0.897796	0.0728581
	82.719	0.801341	0.818528	0.847068	0.796664	0.818874	0.816495	0.0177056	0.898528	0.769744	0.968558	0.961316	0.899537	0.0797303
	85.304	0.81689	0.785004	0.880254	0.818528	0.864242	0.832984	0.0345878	0.885004	0.795805	0.962009	0.939021	0.89546	0.0639663
	87.889	0.847864	0.795543	0.795145	0.86053	0.814429	0.822702	0.0269425	0.895544	0.855975	0.952306	0.920787	0.906153	0.0352655
	90.474	0.856657	0.815016	0.81342	0.837146	0.842304	0.832909	0.0165539	0.815016	0.84344	0.965565	0.926692	0.887678	0.0608797
	93.059	0.863636	0.809094	0.780498	0.854513	0.857375	0.833023	0.0326296	0.809094	0.854986	0.981109	0.952935	0.899531	0.0701251
	95.644	0.847491	0.795042	0.813025	0.873637	0.85661	0.837161	0.0288862	0.795042	0.888633	0.96608	0.935736	0.896373	0.0646848
	98.229	0.850845	0.771756	0.783269	0.874596	0.932611	0.842615	0.059553	0.971755	0.891998	0.969379	0.929281	0.940603	0.0327457
	100.814	0.848336	0.761518	0.795805	0.895722	0.957337	0.851743	0.0698076	0.961518	0.881508	0.965179	0.926709	0.933728	0.0336809
Fig 6O		Repetition-1	Repetition-2	Repetition-3	Repetition-4	Repetition-5	Repetition-6	means	standard deviations
	IgG	0.043135	0.081616	0.05954	0.091189	0.056133	0.048698	0.0633852	0.0173137
	WT-0h	1	1	1	1	1	1	1	0
	WT-6h	1.34723	1.58008	1.32869	1.15269	1.5966	1.57462	1.42998	0.165937
	KO-0h	0.160985	0.105112	0.228458	0.200963	0.136787	0.178624	0.168488	0.0404795
	KO-6h	0.138696	0.10083	0.300409	0.225313	0.116226	0.168404	0.17498	0.0690119

## Sheet: Fig 7
		Vaseline								IMQ
	mice	#1	#2	#3	#4	#5	#6	means	standard deviations	#1	#2	#3	#4	#5	#6	means	standard deviations
Fig 7E	IMQ Skin	0.001962	0.002078	0.001941	0.001886	0.00211	0.001879	0.001976	8.87788e-05	0.002137	0.002023	0.002086	0.002137	0.002082	0.002184	0.00210817	5.13855e-05
		Water								3% DSS
	mice	#1	#2	#3	#4	#5	#6	means	standard deviations	#1	#2	#3	#4	#5	#6	means	standard deviations
Fig 7F	DSS Colon	0.002004	0.001962	0.00207	0.002084	0.001983	0.002116	0.0020365	5.65206e-05	0.002142	0.002138	0.002315	0.002366	0.002142	0.002608	0.00228517	0.000170439
Fig 7G		Wtapfl/fl									LyzM-Cre+/-Wtapfl/fl
	mice	#1	#2	#3	#4	#5	#6	#7	means	standard deviations	#1	#2	#3	#4	#5	#6	#7	means	standard deviations
	day 0	0	0	0	0	0	0	0	0	0	0	0	0	0	0	0	0	0	0
	day 1	-0.86	-0.41	1.2	3.7	3.4	0.84	1.01	1.26857	1.60617	1.81	4.47	0.78	-0.1	1.53	-0.93	1.4	1.28	1.58441
	day 2	0.86	0.41	0.4	8.02	6.12	2.93	-0.51	2.60429	3.0287	1.81	5.28	1.17	1.82	0.54	-1.51	1.4	1.50143	1.87417
	day 3	1.72	0	-1.2	3.7	1.36	-1.78	-1	0.4	1.81212	0.9	4.47	1.56	-1.53	-4.39	-2.09	1.94	0.122857	2.74808
	day 4	-6.47	-11.07	-12.05	-6.79	-8.16	-5.28	-4.55	-7.76714	2.63437	-9.5	-5.28	-8.59	-1.05	-2.41	-2.09	1.98	-3.84857	3.84401
	day 5	-12.07	-16.39	-16.06	-10.74	-13.61	-14.32	-19.7	-14.6986	2.7681	-12.67	-9.76	-11.72	-4.88	-5.86	-8.46	-7.69	-8.72	2.6656
	day 6	-23.28	-24.18	-23.29	-18.52	-23.13	-24.76	-25.25	-23.2014	2.05351	-16.29	-15.45	-17.19	-6.79	-11.29	-11.36	-12.3	-12.9529	3.36016
	day 7	-27.16	-27.05	-26.51	-23.46	-25.85	-29.47	-28.79	-26.8986	1.8266	-17.92	-14.63	-18.75	-10.13	-11.78	-13.5	-16.67	-14.7686	2.96347
Fig 7H		Wtapfl/fl						LyzM-Cre+/-Wtapfl/fl
	mice	#1	#2	#3	#4	means	standard deviations	#1	#2	#3	#4	means	standard deviations
	day 0	0	0	0	0	0	0	0	0	0	0	0	0
	day 1	0	0	0	0	0	0	0	0	0	0	0	0
	day 2	0	0	0	0	0	0	0	0	1	0	0.25	0.433013
	day 3	0	0	1	1	0.5	0.5	1	1	1	0	0.75	0.433013
	day 4	6	6	8	5	6.25	1.08972	1	1	1	1	1	0
	day 5	9	7	10	8	8.5	1.11803	2	3	3	4	3	0.707107
	day 6	11	11	12	10	11	0.707107	3	4	5	5	4.25	0.829156
	day 7	12	12	12	11	11.75	0.433013	4	4	5	5	4.5	0.5
Fig 7J		Wtapfl/fl						LyzM-Cre+/-Wtapfl/fl
	mice	#1	#2	#3	#4	means	standard deviations	#1	#2	#3	#4	means	standard deviations
	Colon Length	4.7	5	4.2	4.9	4.7	0.308221	6.9	6.6	6.45	5.9	6.4625	0.362931
Fig 7K		Wtapfl/fl												LyzM-Cre+/-Wtapfl/fl
		#1	#2	#3	#4	#5	#6	#7	#8	#9	#10	means	standard deviations	#1	#2	#3	#4	#5	#6	#7	#8	#9	#10	means	standard deviations
	Il6	400.317	768.02	8051.27	955.426	281.112	600.491	5499.18	2418.67	1239.03	3202.54	2341.61	2449.01	15.1895	166.828	5.63728	675.588	26.5382	497.999	23.5883	504.951	18.6357	1314.23	324.918	407.502
	Il1a	1590.21	53.6312	2164.77	196.039	619.517	43.2612	1327.96	496.276	324.034	524.573	734.028	681.467	2.94854	692.178	4.04181	60.9688	5.06303	229.922	16.4498	46.8507	15.4015	35.6295	110.945	204.114
	Ccl2	1108.97	1049.15	7885.57	576.03	894.539	820.296	5386.01	1458.23	1488.87	888.36	2155.6	2323.64	106.891	1160.07	10.2319	427.565	186.755	359.538	42.8137	319.573	328.557	190.019	313.202	311.66
	Ccl8	54.3798	102.537	84.7417	42.5179	70.0348	214.525	46.6887	64.4452	207.937	82.1393	96.9946	59.6856	30.6964	3.32879	18.6357	9.51366	13.9288	13.9288	36.3781	13.9772	13.595	17.6917	17.1674	9.21153

## Sheet: Fig 8
Fig 8A	DMSO-0h					DMSO-HKST					STM2457-0h					STM2457-HKST
	Repetition-1	Repetition-2	Repetition-3	means	standard deviations	Repetition-1	Repetition-2	Repetition-3	means	standard deviations	Repetition-1	Repetition-2	Repetition-3	means	standard deviations	Repetition-1	Repetition-2	Repetition-3	means	standard deviations
	0.00208	0.00241	0.002133	0.00220767	0.000144698	0.00277	0.002675	0.002647	0.00269733	5.26392e-05	0.001631	0.001664	0.001457	0.001584	9.08075e-05	0.0018346	0.00197819	0.002175	0.00199593	0.000139531
Fig 8B		DMSO-HKST			STM2457-HKST
		#1	#2	#3	#1	#2	#3
	Tnfa	405.905	506.704	645.825	177.91	256	393.44
	Il1b	1629.26	1530.73	2025.63	1273.87	1148.07	1338.54
	Il6	5693.11	2778.33	5423.47	4344.58	1917.49	4096
	Ccl2	20.0426	14.2215	16.6217	12.3377	6.86852	10.4831
	Cxcl1	1525.43	1393.99	1704.34	855.13	773.362	952.12
Fig 8C		PBS								DMSO-LPS								STM2457-LPS
		#1	#2	#3	#4	#5	#6	means	standard deviations	#1	#2	#3	#4	#5	#6	means	standard deviations	#1	#2	#3	#4	#5	#6	means	standard deviations
	Lung	0.001799	0.00182	0.00179	0.001908	0.001917	0.00188	0.00185233	5.13506e-05	0.002195	0.002224	0.002318	0.00203	0.002183	0.002309	0.00220983	9.57556e-05	0.001631	0.001674	0.001508	0.001895	0.001773	0.001578	0.0016765	0.000127296
	Colon	0.00163	0.002149	0.00194	0.002065	0.002177	0.002038	0.00199983	0.000182437	0.002362	0.002424	0.002545	0.002584	0.002439	0.002616	0.002495	9.21303e-05	0.001642	0.001854	0.001713	0.001799	0.002143	0.001817	0.001828	0.000157419
Fig 8E	Colon	DMSO								STM2457
	mice	#1	#2	#3	#4	#5	#6	means	standard deviations	#1	#2	#3	#4	#5	#6	means	standard deviations
	Il1b	5.01066	7.88986	6.54322	5.6962	6.34227	4.74037	6.0371	1.05145	3.68075	4.70763	4.53154	3.00008	2.75108	4.36203	3.83885	0.754992
	Tnfa	23.5883	26.7228	37.4009	22.3159	23.2636	30.4844	27.296	5.28223	13.8326	11.1194	21.0391	21.8566	5.31474	3.10588	12.7114	7.11517
	Il6	116.162	157.041	128	109.896	111.43	126.238	124.795	15.9545	94.6808	71.7546	40.3641	77.1717	41.9326	38.8542	60.793	21.5684
	Ccl2	173.045	238.856	192.005	140.556	153.809	161.456	176.621	32.0773	129.787	94.6808	82.4244	114.563	84.7417	88.0347	99.0386	17.354
	Ccl8	81.5719	83.575	93.7015	70.7668	53.0765	59.0965	73.6313	14.1816	54.5686	41.6429	62.2499	36.2523	33.5909	23.4254	41.955	13.0186
Fig 8F	Lung	DMSO								STM2457
	mice	#1	#2	#3	#4	#5	#6	means	standard deviations	#1	#2	#3	#4	#5	#6	means	standard deviations
	Il1b	21.1121	28.1488	24.084	33.942	23.1029	19.3599	24.9583	4.8516	14.0257	16.1113	10.4469	13.1319	10.3388	17.0891	13.5239	2.5633
	Tnfa	3.45815	2.97935	3.95863	2.75108	3.98616	2.9897	3.35385	0.48522	2.22684	2.55797	2.11404	1.88557	2.65737	2.20381	2.27427	0.261799
	Il6	91.4556	105.055	45.4119	57.0834	67.4151	89.8845	76.0509	20.9881	37.5307	70.2779	45.4119	64	37.4009	50.5626	50.864	12.5054
	Ccl2	81.0084	50.2134	84.4485	93.0542	63.1189	112.595	80.7398	20.0939	7.94474	20.6061	28.5417	14.8769	29.0406	38.5859	23.266	10.067
	Ccl8	2.04911	2.35381	2.28153	3.04196	1.47427	2.76064	2.32689	0.501059	1.02456	1.28788	0.528509	0.744839	0.867539	1.17284	0.937693	0.256585
Fig 8H		vehicle						SC144
	mice	#1	#2	#3	#4	means	standard deviations	#1	#2	#3	#4	means	standard deviations
	day 0	0	0	0	0	0	0	0	0	0	0	0	0
	day 1	1.12	1.14	2.26	-1	0.88	1.17941	2.11	0.53	1.07	2.02	1.4325	0.661452
	day 2	-1.12	-0.57	1.69	-2.5	-0.625	1.51021	1.58	-0.53	2.14	1.01	1.05	0.995866
	day 3	-1.12	-1.14	0.56	-3.17	-1.2175	1.32167	2.63	-1.59	1.6	0	0.66	1.60176
	day 4	-6.18	-7.39	-5.08	-5.5	-6.0375	0.873967	-2.11	-4.23	-5.35	-4.04	-3.9325	1.16521
	day 5	-10.11	-12.5	-10.73	-12.5	-11.46	1.06285	-5.26	-7.94	-11.23	-7.07	-7.875	2.16486
	day 6	-12.92	-17.61	-16.95	-22	-17.37	3.21999	-10.53	-11.64	-12.3	-11.62	-11.5225	0.634995
	day 7	-25.84	-27.84	-26.55	-26	-26.5575	0.785887	-15.26	-15.34	-17.11	-18.18	-16.4725	1.23234
Fig 8I		vehicle						SC144
	mice	#1	#2	#3	#4	means	standard deviations	#1	#2	#3	#4	means	standard deviations
	day 0	0	0	0	0	0	0	0	0	0	0	0	0
	day 1	0	0	0	0	0	0	0	0	0	0	0	0
	day 2	1	0	0	1	0.5	0.5	0	1	1	0	0.5	0.5
	day 3	2	0	1.5	2	1.375	0.81968	0	1	0	0	0.25	0.433013
	day 4	3	2	3	6	3.5	1.5	2	1.5	4.5	1.5	2.375	1.24373
	day 5	6	8.5	6	9	7.375	1.38632	4	3	8	5	5	1.87083
	day 6	10	10.5	9	12	10.375	1.08253	5	7	9	7	7	1.41421
	day 7	12	12	12	12	12	0	7	9	11	8	8.75	1.47902
Fig 8K	vehicle					SC144
	#1	#2	#3	means	standard deviations	#1	#2	#3	means	standard deviations
	5.3	5.2	5.6	5.36667	0.169967	6.6	6.3	6.25	6.38333	0.15456
Fig 8M		Vehicle										SC144
		#1	#2	#3	#4	#5	#6	#7	#8	means	standard deviations	#1	#2	#3	#4	#5	#6	#7	#8	means	standard deviations
	Il6	900.761	1256.33	886.476	885.627	1171.85	1108.97	762.437	1002.18	996.828	157.832	139.533	154.879	214.32	197.681	121.631	337.794	94.6107	483.865	218.039	122.533
	Il1a	663.982	274.374	405.906	373.517	145.513	368.594	355.909	322.549	363.793	136.661	123.64	182.278	159.233	82.4244	39.2603	162.579	121.095	114.961	123.184	43.4747
	Ccl2	544.957	467.882	533.742	458.253	610.11	367.649	600.159	640.445	527.9	85.9539	212.223	404.501	205.853	382.681	294.067	160.898	336.625	184.184	272.629	88.3681
	Ccl8	55.139	23.2636	53.6312	22.6274	33.8246	66.0277	26.0823	50.9143	41.4388	15.846	24.9333	17.7531	26.0823	18.5713	20.5348	38.9891	20.8938	39.6707	25.9285	8.18419
Fig 8N		DMSO					PG490
		Repetition-1	Repetition-2	Repetition-3	means	standard deviations	Repetition-1	Repetition-2	Repetition-3	means	standard deviations
	0h	0.002098	0.00183	0.002116	0.00201467	0.000130786	0.001796	0.001773	0.001905	0.00182467	5.75751e-05
	4h	0.002207	0.002193	0.001977	0.00212567	0.000105278	0.001945	0.001804	0.001943	0.00189733	6.60017e-05
	8h	0.002333	0.002289	0.002475	0.00236567	7.93697e-05	0.002092	0.002105	0.002159	0.00211867	2.90096e-05

## Sheet: Fig S2
Fig S2A	DMSO						SC144
		Repetition-1	Repetition-2	Repetition-3	means	standard deviations	Repetition-1	Repetition-2	Repetition-3	means	standard deviations
	0h	1	1	1			1.34257	1.34257	1.07923	1.25479	0.124142
	1h	3.49429	3.50642	4.97605	3.99225	0.695664	4.48466	4.42292	3.94493	4.28417	0.241201
	3h	10.0213	9.88335	7.46426	9.12298	1.17424	10.6295	10.8905	9.38268	10.3009	0.657961
	6h	5.87667	4.89427	6.43081	5.73392	0.635357	4.80654	4.65893	6.12623	5.19724	0.659657
	9h	4.56306	4.61074	6.45313	5.20898	0.879967	4.67511	4.65893	2.87787	4.07064	0.843441
Fig S2E		PGL-2250				PGL-900				PGL-C/EBPB
		-	50ng	200ng	400ng	-	50ng	200ng	400ng	-	50ng	200ng	400ng
	Repetition-1	1	1.31337	2.30782	2.93067	1	1.42394	2.15058	2.8503	1	2.90461	3.19079	3.81579
	Repetition-2	1	1.28435	2.25126	2.80314	1	2.30883	3.1803	3.63106	1	2.34193	3.67312	4.07473
	Repetition-3	1	0.814815	1.33333	1.33333	1	1.35737	2.0307	2.23328	1	2.82899	3.26986	4.30079
	means		1.13751	1.96414	2.35572		1.69672	2.45386	2.90488		2.69184	3.37792	4.06377
	standard deviations		0.228488	0.446644	0.724806		0.433685	0.515998	0.571948		0.24934	0.211216	0.198152
Fig S2F		PGL-2250				PGL-900				PGL-IRF3
		-	50ng	200ng	400ng	-	50ng	200ng	400ng	-	50ng	200ng	400ng
	Repetition-1	1	0.978389	1.07859	1.13752	1	1.02072	1.25987	1.33454	1	1.0086	0.891398	0.876344
	Repetition-2	1	1.06623	1.16974	1.12197	1	0.909037	1.1186	1.06191	1	1.00834	0.915509	0.908838
	Repetition-3	1	0.740741	0.666667	0.740741	1	1.03677	0.931365	0.8839	1	1.28865	1.31503	1.40072
	means		0.928454	0.971665	1.00008		0.988843	1.10328	1.09345		1.10186	1.04065	1.06197
	standard deviations		0.137493	0.218854	0.183489		0.0568105	0.134548	0.18532		0.132076	0.194269	0.239902
Fig S2G		PGL-Wtap-promoter-2190
		-	50ng	200ng	400ng
	Repetition-1	1	3.42054	8.01653	12.422
	Repetition-2	1	3.52557	8.1689	12.5701
	Repetition-3	1	3.463	5.56128	6.37211
	means		3.4697	7.2489	10.4547
	standard deviations		0.043141	1.19495	2.88749
Fig S2H	DMSO						SN50
		Repetition-1	Repetition-2	Repetition-3	means	standard deviations	Repetition-1	Repetition-2	Repetition-3	means	standard deviations
	0h	1	1	1			0.752623	1.47427	0.503478	0.910123	0.411674
	2h	4.31691	4.40762	5.29636	4.67363	0.441888	2.95878	2.69447	3.16017	2.9378	0.190698
	4h	10.4107	10.6295	8.28212	9.77411	1.05877	4.65893	4.21344	3.65533	4.1759	0.41058
	8h	23.7524	15.5625	17.379	18.898	3.51179	6.65759	9.48074	8.42689	8.18841	1.16482
	12h	12.0634	11.9174	7.56948	10.5168	2.08489	6.1475	6.56593	4.31691	5.67678	0.976628
Fig S2K		THP-1-WT					THP-1-p65-KO-1					THP-1-p65-KO-2
		Repetition-1	Repetition-2	Repetition-3	means	standard deviations	Repetition-1	Repetition-2	Repetition-3	means	standard deviations	Repetition-1	Repetition-2	Repetition-3	means	standard deviations
	0h	1	1	1			1.33793	1.07923	1.24401	1.22039	0.106927	1.24833	1.61888	1.38511	1.41744	0.152995
	4h	7.75432	7.64756	6.40856	7.27015	0.610792	2.25793	1.67597	2.25012	2.06134	0.272514	3.56771	3.53081	3.19319	3.43057	0.168527
	8h	3.83706	3.31728	2.8481	3.33414	0.403916	1.89868	1.63014	1.80876	1.7792	0.111606	2.82843	3.78423	2.71321	3.10862	0.480038
	12h	3.68075	2.79917	2.52276	3.00089	0.4938	1.15269	1.58557	1.36131	1.36652	0.176762	2.30537	3.26029	2.09217	2.55261	0.507918
Fig S2M	HKST	THP-1-WT						THP-1-p65-KO-1						THP-1-p65-KO-2
		Repetition-1	Repetition-2	Repetition-3	Repetition-4	means	standard deviations	Repetition-1	Repetition-2	Repetition-3	Repetition-4	means	standard deviations	Repetition-1	Repetition-2	Repetition-3	Repetition-4	means	standard deviations
	0h	1	1	1	1	1	0	1.00696	1.24833	1.61888	1.38511	1.31482	0.221696	1.51047	1.33793	1.07923	1.24401	1.29291	0.156054
	4h	9.15779	6.6116	5.02805	5.44526	6.56068	1.60785	2.39496	3.2154	3.09513	2.92817	2.90842	0.313502	2.38667	2.45377	1.67597	2.23457	2.18775	0.305959
	8h	4.69134	4.43828	4.12673	3.89062	4.28674	0.3038	3.12748	3.44618	3.79737	2.90794	3.31974	0.335655	2.62989	2.05623	1.79005	1.97931	2.11387	0.313273
	HKLM	THP-1-WT-1						THP-1-p65-KO-1						THP-1-p65-KO-2
		Repetition-1	Repetition-2	Repetition-3	Repetition-4	means	standard deviations	Repetition-1	Repetition-2	Repetition-3	Repetition-4	means	standard deviations	Repetition-1	Repetition-2	Repetition-3	Repetition-4	means	standard deviations
	0h	1	1	1	1	1	0	1.00696	1.24833	1.61888	1.38511	1.31482	0.221696	1.51047	1.33793	1.07923	1.24401	1.29291	0.156054
	4h	3.82378	4.02782	6.43081	5.75573	5.00954	1.11205	2.38667	2.78949	2.74157	2.76064	2.66959	0.164232	2.55797	2.60268	1.6358	2.15099	2.23686	0.389096
	8h	2.95878	2.93834	2.67585	2.56685	2.78495	0.168234	1.95884	2.77022	2.91804	2.60268	2.56245	0.365915	2.14355	1.93187	1.48452	1.7411	1.82526	0.242825

## Sheet: Fig S3
Fig S3O		Repetition-1	Repetition-2	Repetition-3	means	standard deviations
	pEGFP-N1	0.002584	0.00291094	0.002843	0.00277931	0.000140864
	WTAPCDS	0.00421	0.00460649	0.004752	0.00452283	0.000229042
	truncated WTAPΔ1-20	0.003274	0.00381575	0.002958	0.00334925	0.000354192
	truncated WTAPΔ1-77	0.003215	0.00289173	0.002752	0.00295291	0.000193906
Fig S3P		Repetition-1	Repetition-2	Repetition-3	means	standard deviations
	WT THP-1	0.004408	0.004372	0.004797	0.00452567	0.000192424
	WTAPΔ1-20	0.001996	0.002507	0.002893	0.00246533	0.000367382
	WTAPΔ1-77	0.001575	0.002754	0.001527	0.001952	0.000567438
Fig S3Q		Repetition-1	Repetition-2	Repetition-3	means	standard deviations
	Wtapfl/fl	0.001619	0.002194	0.002162	0.00199167	0.000263839
	LyzM-Cre+/-Wtapfl/fl	0.000613	0.000591	0.000695	0.000633	4.47512e-05

[truncated: 6 more sheets: Fig S4, Fig S5, Fig S6, Fig S7, Fig S9, Fig S11]
